# Supplementary material for: Association of Plasma Myeloperoxidase with Inflammation and Diabetic status in HFpEF
Source: Rev Cardiovasc Med. 2023 Feb 8;24(2):56. doi: 10.31083/j.rcm2402056 (PMC11273114; doi:10.31083/j.rcm2402056)
Supplement: Supplementary file 1 [file 2153-8174-24-2-056-s1.zip]

Archive with 1 entries (1 files):
- 2153-8174-24-2-056-s1.docx
